# Supplementary material for: 3D-printed epifluidic electronic skin for machine learning–powered multimodal health surveillance
Source: Sci Adv. 2023 Sep 13;9(37):eadi6492. doi: 10.1126/sciadv.adi6492 (PMC10499321; doi:10.1126/sciadv.adi6492)
Supplement: Supplementary file 2 — Movies S1 to S5 [file sciadv.adi6492_movies_s1_to_s5.zip]

Archive with 5 entries (5 files):
- adi6492_Movie_S1.mp4
- adi6492_Movie_S2.mp4
- adi6492_Movie_S3.mp4
- adi6492_Movie_S4.mp4
- adi6492_Movie_S5.mp4
